# Supplementary material for: Pterostilbene mediates glial and immune responses to alleviate chronic intermittent hypoxia-induced oxidative stress in nerve cells
Source: PLoS One. 2023 Jun 2;18(6):e0286686. doi: 10.1371/journal.pone.0286686 (PMC10237435; doi:10.1371/journal.pone.0286686)
Supplement: S1 File — (XLS) [file pone.0286686.s005.xls]

## Sheet: Sheet1
group	CD4+			average value
normal	0.2527	0.2566	0.2504	0.253233
normal+Pte	0.2532	0.2526	0.2526	0.2528
CIH	0.2155	0.2171	0.2162	0.216267
CIH+Pte	0.2354	0.2395	0.2322	0.2357
group	CD8+			average value
normal	0.0966	0.0983	0.0939	0.0962667
normal+Pte	0.0932	0.0918	0.0887	0.0912333
CIH	0.1804	0.1831	0.1809	0.181467
CIH+Pte	0.1368	0.1359	0.1349	0.135867
group	Th1（CD4+IFN-γ+）			average value
normal	0.0119	0.0106	0.0118	0.0114333
normal+Pte	0.0118	0.0092	0.0109	0.0106333
CIH	0.0317	0.0329	0.0297	0.0314333
CIH+Pte	0.0222	0.0236	0.0191	0.0216333
group	Th2（CD4+IL-4+）			average value
normal	0.0242	0.0243	0.0224	0.0236333
normal+Pte	0.0236	0.0229	0.0258	0.0241
CIH	0.0121	0.0109	0.0124	0.0118
CIH+Pte	0.0178	0.0178	0.0188	0.0181333
group	Th17（CD4+IL-17+）			average value
normal	0.0137	0.0154	0.0146	0.0145667
normal+Pte	0.0144	0.0151	0.0148	0.0147667
CIH	0.027	0.0265	0.0261	0.0265333
CIH+Pte	0.0195	0.0185	0.0199	0.0193
group	Treg（CD4+CD25+FOXP3+）			average value
normal	0.0097	0.0097	0.0096	0.00966667
normal+Pte	0.009	0.0101	0.00975	0.00961667
CIH	0.0019	0.0015	0.0026	0.002
CIH+Pte	0.0046	0.0063	0.0052	0.00536667
