# Supplementary material for: Pterostilbene mediates glial and immune responses to alleviate chronic intermittent hypoxia-induced oxidative stress in nerve cells
Source: PLoS One. 2023 Jun 2;18(6):e0286686. doi: 10.1371/journal.pone.0286686 (PMC10237435; doi:10.1371/journal.pone.0286686)
Supplement: S2 File — (XLS) [file pone.0286686.s006.xls]

## Sheet: Sheet1
group	Th1（CD4+IFN-γ+）			average value
0	0.0244	0.0226	0.0247	0.0239
LPS+IFN-γ	0.0415	0.0407	0.0435	0.0419
LPS+IFN-γ+Pte	0.0344	0.0351	0.0325	0.034
group	Th2（CD4+IL-4+）			average value
0	0.0304	0.0309	0.0309	0.0307333
LPS+IFN-γ	0.0219	0.0215	0.0206	0.0213333
LPS+IFN-γ+Pte	0.0262	0.0282	0.0275	0.0273
group	Th17（CD4+IL-17+）			average value
0	0.0256	0.0251	0.0236	0.0247667
LPS+IFN-γ	0.0358	0.0372	0.0354	0.0361333
LPS+IFN-γ+Pte	0.0283	0.0279	0.029	0.0284
group	Treg（CD4+CD25+FOXP3+）			average value
0	0.0103	0.0121	0.0116	0.0113333
LPS+IFN-γ	0.0057	0.004	0.0047	0.0048
LPS+IFN-γ+Pte	0.0074	0.0082	0.0081	0.0079
